# Supplementary material for: An Artificial Peptide-Based Bifunctional HIV-1 Entry Inhibitor That Interferes with Viral Glycoprotein-41 Six-Helix Bundle Formation and Antagonizes CCR5 on the Host Cell Membrane
Source: Viruses. 2023 Apr 23;15(5):1038. doi: 10.3390/v15051038 (PMC10223265; doi:10.3390/v15051038)
Supplement: Supplementary file 1 [file viruses-15-01038-s001.zip]

Archive with 1 entries (1 files):
- viruses-2337661-supplementary.pdf
